# Supplementary material for: Altered Functional Connectivity between Emotional and Cognitive Resting State Networks in Euthymic Bipolar I Disorder Patients
Source: PLoS One. 2014 Oct 24;9(10):e107829. doi: 10.1371/journal.pone.0107829 (PMC4208743; doi:10.1371/journal.pone.0107829)
Supplement: Table S2 — Number of voxels before and after excluding non-gray matter voxels. (XLSX) [file pone.0107829.s003.xlsx]

## Sheet: Tabelle1
Table S2. Number of voxels before and after excluding non-gray matter voxels.
Networks	Original number of voxels	Gray matter number of voxels
Meso-paralimbic	2277	1861
Salient	5258	4962
Left frontoparietal	7246	7047
Right frontoparietal	7571	7327
Anterior default mode	6706	5341
Posterior default mode	8178	6597
