# Supplementary material for: Altered Functional Connectivity between Emotional and Cognitive Resting State Networks in Euthymic Bipolar I Disorder Patients
Source: PLoS One. 2014 Oct 24;9(10):e107829. doi: 10.1371/journal.pone.0107829 (PMC4208743; doi:10.1371/journal.pone.0107829)
Supplement: Table S3 — Peak within-network functional connectivity for both groups. (XLSX) [file pone.0107829.s004.xlsx]

## Sheet: Tabelle1
TABLE S1. Peak within-network functional connectivity for both groups.
		HC					BD
Brain region	Brodmann area	MNI Coordinates			Cluster size	t max	MNI Coordinates			Cluster size	t max
		x	y	z			x	y	z
Anterior Default Mode network
Anterior cingulate gyrus	24	0	31	12	4784	20	-2	44	10	4063	18.1
Anterior cingulate gyrus	32	2	49	5		18	-2	51	3		19.7
Anterior cingulate gyrus	10	-7	40	-6		17.7	2	42	1		17.9
Posterior cingulate gyrus	23	2	-41	30	60	11	-2	-34	37	24	7.4
Posterior Default Mode network
Precuneus	23	-2	-55	26	7288	25.4	-2	-52	33	7102	27.1
Precuneus	23	-7	-66	39		23.1	-7	-61	28		27
Left angular	39	-46	-59	26		16.6	-32	71	37		14.5
Right angular	39	44	-68	42		15.1	48	-57	28		17.2
Left Frontoparietal network
Left Inferior parietal	40/39	-48	-48	49	3060	18.5	-50	-52	40	2859	17.4
Left middle frontal gyrus	46	-39	51	5	2408	15.7	-43	47	1	2212	18.8
Left middle frontal gyrus	45	-46	35	21		13.6
Left middle frontal gyrus	44	-50	19	37		12.6	-50	21	35		13.7
Left middle temporal gyrus	21	-62	-52	-6	377	12	-62	-48	-2	240	11.5
Posterior cingulate gyrus	23	-2	-38	37	222	11.6	-2	-29	35	131	12.6
Right Frontoparietal network
Right inferior parietal/Angular gyrus	39	44	-57	40	2580	23	55	-57	42	2260	22.7
Right middle frontal gyrus	45/46	48	31	33	2722	17.1	42	54	-4	2257	13.5
Left inferior parietal	40	-48	-50	51	621	13.3	-50	-64	44	426	13.1
Posterior cingulate gyrus	23	5	-34	40	268	12.1	5	-32	28	232	9
Right inferior temporal gyrus	20	62	-27	-22	431	11.3	65	-34	-13	236	10.4
Salient network
Right anterior insula	47	44	19	-6	2310	19.2	39	21	1	2143	15.7
Right inferior frontal gyrus	45/48	48	42	3		15.8	51	17	-6		17.4
Left inferior orbitofrontal gyrus	38	-50	19	-6	2069	15.7	-50	17	-9	2091	18.5
Left anterior insula	47	-41	17	-4		14.6	-41	17	-2		18
Right supramarginal gyrus	40	62	-38	35	562	12.9	62	-38	35	560	14
Left supramarginal gyrus	40	-62	-41	35	333	9.8	-60	-45	40	445	12.2
Right middle occipital	19	32	-75	33	250	9.4	19	-71	40	154	8.3
Supplementary motor area	6	0	14	58	145	9.3	5	8	60	153	8.2
Anterior cingulate gyrus	24	2	21	28	73	8.5	-2	21	26	39	8
Medial Temporal Lobe network
Right Parahippocampal Gyrus	28	19	1	-22	1007	16.3	21	-6	-20	1058	15.7
Right Superior Temporal Pole	38	39	10	-18		14.3	37	12	-25		13.8
Left Superior Temporal Pole	38	-39	10	-20	617	14.7	-37	12	-20	931	13.2
Left Parahippocampal Gyrus	28/34	-18	-4	-22		13.1	-20	-2	-18		18.6
